# Supplementary material for: Utility of the Global Respiratory Severity Score for predicting the need for respiratory support in infants with respiratory syncytial virus infection
Source: PLoS One. 2021 Jul 1;16(7):e0253532. doi: 10.1371/journal.pone.0253532 (PMC8248615; doi:10.1371/journal.pone.0253532)
Supplement: S1 Database — (XLSX) [file pone.0253532.s001.xlsx]

## Sheet: Sheet1
No	Sex (Female0,Male1)	Age (m)	Respiratory support (No0, High-flow nasal cannula1, Nasal continuous positive airway pressure2, Ventilator3)	Sick days at scoring	Global Respiratory Severity Score	Wang bronchiolitis severity score	Gestational age (week)
1	0	3.83333	0	7	1.373	2	38.1429
2	0	9.66667	0	6	2.234	6	39.5714
3	0	5.86667	0	5	3.279	5	37.7143
4	0	5.76667	0	7	4.037	9	38.1429
5	1	2.36667	0	4	3.264	6	39.7143
6	0	2.13333	0	2	3.867	7	40.1429
7	0	1.33333	0	6	6.305	9	39.7143
8	1	6.66667	0	7	1.805	7	39.8571
9	1	1.83333	0	6	1.062	5	38.1429
10	0	6.76667	0	6	2.111	6	38.4286
11	1	1.5	0	5	2.603	6	38.4286
12	0	5.5	0	6	3.482	6	39
13	0	8.63333	0	4	3.056	6	37.8571
14	0	1	3	4	6.098	8	39.5714
15	1	5.3	0	3	0.529	4	37.1429
16	1	0.7	0	4	3.888	7	38.4286
17	0	4.26667	0	4	2.467	7	38.7143
18	0	9.6	0	6	1.453	6	38.2857
19	0	0.533333	0	4	3.267	5	40.1429
20	1	1.8	0	3	1.047	4	38.5714
21	0	8.86667	0	5	2.589	7	38.4286
22	1	5.8	0	5	6.392	9	38.2857
23	1	0.766667	0	5	2.059	7	38.4286
24	0	1.4	0	5	2.683	5	38
25	1	3.1	0	5	4.157	9	39
26	1	3.4	0	5	3.756	8	38.4286
27	0	0.866667	0	2	2.077	5	39.7143
28	0	2.96667	0	6	1.233	4	37.2857
29	0	4.1	0	5	3.006	8	37.2857
30	1	2.56667	0	3	2.475	7	40.7143
31	1	1.03333	0	4	2.008	5	38.5714
32	0	3.73333	0	2	1.669	5	38.8571
33	0	9.83333	0	3	3.724	6	39.4286
34	0	5.6	0	8	0.883	5	41.1429
35	0	3.4	0	5	3.163	7	39.7143
36	1	9.43333	0	1	3.076	9	37.7143
37	0	3.13333	0	4	5.921	9	38.7143
38	0	1.46667	0	8	4.147	5	37.8571
39	1	0.633333	0	7	2.632	6	38.2857
40	1	9.3	0	7	4.4	8	39.4286
41	1	1.26667	0	4	2.534	7	39.5714
42	0	4	0	8	1.788	5	37.5714
43	1	1.63333	0	6	4.099	5	38.1429
44	1	5	0	7	2.208	6	37.2857
45	0	9.63333	0	6	2.683	6	38.8571
46	1	6	0	3	4.232	9	40.7143
47	1	4.83333	0	7	1.711	5	40.7143
48	0	1	0	6	2.505	4	38.5714
49	0	1.43333	0	7	3.033	4	38.8571
50	1	5.8	0	7	3.86	7	37.2857
51	0	3.36667	0	6	3.629	7	38.1429
52	0	1.26667	0	2	2.979	6	38.7143
53	1	3.36667	0	4	2.32	6	37.7143
54	0	2.06667	0	4	2.458	6	38.8571
55	1	1.1	0	5	0.798	4	37.1429
56	1	8.66667	0	5	1.261	4	38.2857
57	1	0.566667	0	5	2.004	4	37.4286
58	0	8.73333	0	6	2.492	4	38.8571
59	1	1.43333	0	2	1.154	3	40.4286
60	0	1.6	0	4	0.342	1	39.8571
61	0	3.26667	0	4	3.208	5	39.2857
62	0	3.96667	0	5	2.984	7	37.1429
63	1	2.9	3	6	7.031	7	38.8571
64	1	2.36667	0	3	2.59	6	40.8571
65	1	9.46667	0	5	5.333	7	40.4286
66	0	1.73333	0	5	2.951	5	38.2857
67	1	3.3	0	4	1.61	6	38
68	0	2.66667	0	6	3.684	8	39.4286
69	0	3.56667	0	5	4.426	6	38
70	0	9.3	0	5	4.359	5	37.4286
71	1	5.76667	0	5	3.923	9	38.4286
72	1	9.06667	0	7	2.506	4	38.5714
73	0	3.66667	0	4	4.304	8	39.4286
74	1	2.16667	0	4	4.288	8	38.2857
75	0	1.16667	0	5	4.387	8	37.7143
76	0	7	0	5	2.144	6	38.8571
77	0	2.23333	0	6	4.252	9	38.5714
78	1	5	0	5	2.351	8	40.2857
79	1	4.3	0	7	2.388	7	38.4286
80	0	0.533333	2	5	4.787	6	40.4286
81	1	1.83333	2	6	4.52	10	37.8571
82	1	5.26667	0	3	4.117	8	37.5714
83	0	0.366667	0	12	3.568	5	38.7143
84	0	0.466667	0	5	1.065	2	39
85	1	2.63333	0	4	1.118	6	38.5714
86	1	5.8	0	6	3.087	7	40.5714
87	1	2.13333	0	4	6.002	10	39.5714
88	1	1.2	0	3	2.529	7	38.4286
89	1	1.33333	0	2	2.941	6	37.7143
90	1	7.7	0	5	1.777	7	40.2857
91	1	2.6	0	3	4.956	9	37.4286
92	0	8.96667	0	4	3.291	7	36
93	1	1.03333	3	3	7.456	9	38.2857
94	0	1.93333	0	1	1.912	5	38
95	1	1.56667	0	12	4.756	6	37.2857
96	0	4.6	0	3	3.62	7	39.5714
97	0	4.4	0	6	6.007	11	41.1429
98	0	6.3	0	10	0.645	4	38.8571
99	1	3.4	0	7	4.513	7	40.1429
100	1	8.6	0	3	2.966	7	40.4286
101	0	0.366667	0	2	3.224	5	39.5714
102	0	1.93333	0	4	2.591	5	38.1429
103	1	4.63333	0	6	2.915	6	38.4286
104	1	4.16667	0	4	2.376	4	37.5714
105	1	1.13333	0	5	2.668	8	37.5714
106	0	0.566667	0	5	4.551	10	40.2857
107	0	5.36667	0	8	3.216	7	39.2857
108	1	4.16667	0	5	4.037	7	39.5714
109	0	8.5	0	7	1.637	4	37
110	1	5.7	0	7	4.811	8	38.1429
111	1	3.56667	0	8	4.109	8	37.5714
112	0	0.9	0	4	2.65	6	38.8571
113	0	1.73333	0	3	2.368	5	39
114	1	1.96667	0	8	3.919	8	39.8571
115	1	4.76667	0	4	3.731	8	39.4286
116	1	6.16667	0	6	1.977	7	39.2857
117	0	6.03333	0	4	4.339	6	39
118	1	1.6	0	5	3.495	6	37.7143
119	1	2.06667	0	5	3.659	8	38.2857
120	1	4.36667	0	5	3.426	6	38.1429
121	0	1.86667	3	7	4.326	9	38.7143
122	1	9	0	4	3.38	8	38.2857
123	0	7.63333	0	10	0.364	4	37.7143
124	1	2.76667	0	5	4.989	10	39.8571
125	1	4.16667	0	5	3.109	9	37.7143
126	1	6.86667	0	4	3.174	6	38.4286
127	0	0.666667	0	3	1.412	2	40.2857
128	0	9.23333	0	6	4.449	7	37
129	0	9.26667	0	9	4.381	9	37
130	1	0.866667	0	1	0.646	4	39.7143
131	0	2.06667	0	5	2.683	6	37.2857
132	1	2.83333	0	6	1.046	4	37.8571
133	0	9.9	0	6	1.062	4	38.7143
134	1	3.8	0	4	0.635	5	38.5714
135	1	2.5	0	5	4.818	8	37.4286
136	1	1.53333	2	3	3.2	6	38.4286
137	1	2.03333	0	6	1.48	4	37.2857
138	1	5	0	5	1.682	5	38.4286
139	1	9.5	0	5	4.853	7	38.4286
140	1	6.13333	0	6	2.689	6	37.5714
141	1	6.1	0	2	3.095	6	38.7143
142	1	1.8	0	6	2.037	5	39.1429
143	0	1.36667	0	7	2.922	6	38.7143
144	0	2.1	0	3	2.349	4	38.8571
145	1	3.9	0	5	1.955	4	40
146	0	1.43333	0	4	2.554	4	39.7143
147	0	0.433333	0	4	6.654	8	38.7143
148	0	6.46667	0	4	1.514	5	37.8571
149	0	1.83333	0	5	0.231	1	39.8571
150	0	7.66667	0	5	3.404	7	39.1429
151	1	0.5	0	2	1.163	5	37
152	0	1.56667	0	6	4.096	9	38.8571
153	0	1.96667	0	5	4.812	6	38.1429
154	0	2.43333	0	6	0.562	4	38.1429
155	1	2.46667	0	5	1.336	4	37.7143
156	1	9.8	0	5	3.138	7	39.2857
157	1	2.3	0	5	2.004	5	37.1429
158	1	1.1	2	10	4.707	8	39.1429
159	1	4.66667	0	3	3.495	8	38.4286
160	0	2.33333	0	6	3.16	7	38.4286
161	0	1.03333	0	3	0.587	4	40.7143
162	1	6.1	0	7	1.972	7	40.2857
163	1	8.7	0	4	3.115	7	40
164	0	5.76667	0	5	2.162	6	38.5714
165	0	9.63333	0	7	2.679	7	37.8571
166	1	5.03333	0	3	1.327	4	36.2857
167	0	2.06667	0	2	1.31	5	40.4286
168	1	9.73333	0	8	3.039	5	41.7143
169	1	1.43333	0	3	0.441	4	40.2857
170	0	3.8	0	5	2.339	6	38.4286
171	0	2.93333	0	6	0.369	2	38.4286
172	1	0.8	0	6	1.467	4	38.4286
173	0	6.8	0	5	2.115	5	36.5714
174	1	2.03333	0	5	0.677	1	38.7143
175	0	0.533333	1	8	4.594	7	39.7143
176	0	5.2	0	4	2.804	7	38.1429
177	1	0.333333	3	5	5.773	8	39.1429
178	0	4.5	0	6	3.298	7	37
179	1	5.13333	0	3	1.86	6	38.1429
180	0	1.86667	1	4	3.174	7	39
181	1	1.66667	0	9	0.989	1	40.7143
182	0	1.76667	0	10	2.363	6	39.8571
183	0	1.96667	0	3	2.773	4	37.1429
184	1	6.36667	0	4	4.43	7	39.4286
185	1	7.86667	0	6	0.383	2	38
186	1	1.76667	3	6	8.799	10	36.8571
187	1	2.76667	0	3	1.183	5	36
188	1	2.26667	0	6	4.136	7	39.8571
189	1	4.9	0	4	3.664	7	40.1429
190	0	1.36667	0	5	1.753	4	38.4286
191	1	2.4	0	3	0.547	4	38.2857
192	0	1.73333	0	2	5.124	6	39.7143
193	0	0.566667	0	2	0.591	4	40.7143
194	1	2.36667	0	5	3.822	7	40.2857
195	1	7.76667	0	10	3.829	9	39.8571
196	0	3.76667	0	5	2.036	6	40.8571
197	1	8.7	0	3	4.521	8	37.4286
198	1	2.36667	0	3	4.914	6	39.8571
199	1	4.73333	0	6	4.662	8	40.1429
200	1	3.83333	0	2	2.268	5	40.5714
201	0	6.53333	0	8	2.361	4	38.8571
202	1	0.966667	0	5	1.914	4	41.1429
203	1	1.13333	0	6	3.993	8	38.2857
204	1	4	0	8	4.079	8	39.8571
205	1	0.833333	0	6	3.689	5	38.2857
206	1	1.16667	0	1	4.482	9	39.8571
207	0	2.6	0	4	3.243	6	40.5714
208	1	0.733333	0	3	6.449	10	40.2857
209	0	2.1	0	3	3.595	9	39.7143
210	1	7.53333	0	7	3.847	9	39.5714
211	1	1.13333	0	2	2.038	5	39.8571
212	0	1.43333	0	3	3.499	7	38.2857
213	1	4.4	1	7	5.502	8	39
214	0	1.93333	0	5	3.45	4	37.5714
215	0	2.6	0	5	2.28	7	38.1429
216	0	1.03333	0	4	2.538	5	37.7143
217	1	3.76667	0	5	2.986	8	39.8571
218	0	1.66667	0	5	3.023	5	40.5714
219	0	4.73333	0	4	0.325	2	39.1429
220	1	3.2	1	7	3.665	8	40.2857
221	1	2.2	0	4	3.764	6	36.8571
222	0	1.3	0	6	2.078	6	40.4286
223	1	9.56667	0	5	3.546	6	40
224	0	6.63333	1	10	4.873	8	38
225	1	4.53333	0	4	2.918	5	38.7143
226	1	7.7	3	5	5.431	8	40
227	1	4.73333	1	5	3.562	8	39
228	1	7.23333	0	4	2.231	6	41
229	1	2	3	5	5.68	9	39.8571
230	1	8.4	0	4	1.462	4	39.5714
231	1	0.966667	0	5	1.757	4	40.2857
232	0	2.46667	0	4	1.349	4	38
233	0	1	3	5	6.102	8	38.2857
234	1	6.26667	0	7	2.084	4	37.1429
235	0	1.9	0	3	1.853	4	40
236	0	5.1	0	7	2.83	5	38
237	1	0.933333	0	4	4.822	9	40
238	0	1.8	0	7	1.371	1	40
239	1	1.7	1	6	6.197	9	37.1429
240	0	8.13333	0	5	4.015	9	40
241	1	2.2	0	11	1.88	4	37
242	1	2.03333	3	5	3.654	8	37
243	1	2.23333	1	7	3.292	7	38
244	1	1.4	3	5	3.075	7	38.1429
245	0	3.06667	0	5	4.871	7	37
246	0	1.03333	0	8	2.599	6	39.8571
247	0	3.73333	1	3	4.845	9	40.2857
248	1	3.06667	0	10	4.228	8	38.5714
249	0	6.1	3	4	5.912	9	37.5714
250	1	0.3	3	5	7.882	9	38.7
